# Supplementary material for: Development of EndoScreen Chip, a Microfluidic Pre-Endoscopy Triage Test for Esophageal Adenocarcinoma
Source: Cancers (Basel). 2021 Jun 8;13(12):2865. doi: 10.3390/cancers13122865 (PMC8229863; doi:10.3390/cancers13122865)
Supplement: Supplementary file 1 [file cancers-13-02865-s001.zip]

Archive with 1 entries (1 files):
- cancers-1227683-supplementary.pdf
